# Supplementary material for: Concatenated alignments and the case of the disappearing tree
Source: BMC Evol Biol. 2014 Dec 30;14:266. doi: 10.1186/s12862-014-0266-0 (PMC4302582; doi:10.1186/s12862-014-0266-0)
Supplement: Additional file 1: — Taxa list for the mixed prokaryote dataset. List of species and abbreviations used in analysis for Figure 1 a and downstream analysis. [file 12862_2014_266_MOESM1_ESM.xlsx]

## Sheet: Tabelle1
1-Halalkalicoccus	Halalkalicoccus jeotgali B3	Archaea;Euryarchaeota;Halobacteria;Halobacteriales
2-Halobacterium	Halobacterium NRC 1	Archaea;Euryarchaeota;Halobacteria;Halobacteriales
3-Haloarcula	Haloarcula hispanica ATCC 33960	Archaea;Euryarchaeota;Halobacteria;Halobacteriales
4-Haloquadratum	Haloquadratum walsbyi DSM 16790	Archaea;Euryarchaeota;Halobacteria;Halobacteriales
5-Methanocorpusculum	Methanocorpusculum labreanum Z	Archaea;Euryarchaeota;Methanomicrobia;Methanomicrobiales
6-Methanoplanus	Methanoplanus petrolearius DSM 11571	Archaea;Euryarchaeota;Methanomicrobia;Methanomicrobiales
7-Methanosphaerula	Methanosphaerula palustris E1 9c	Archaea;Euryarchaeota;Methanomicrobia;Methanomicrobiales
8-Methanospirillum	Methanospirillum hungatei JF 1	Archaea;Euryarchaeota;Methanomicrobia;Methanomicrobiales
9-Methanocella	Methanocella paludicola SANAE	Archaea;Euryarchaeota;Methanomicrobia;Methanocellales
10-uncultured	uncultured methanogenic archaeon RC I	Archaea;Euryarchaeota;environmentalsamples.;
11-Methanosarcina	Methanosarcina barkeri Fusaro	Archaea;Euryarchaeota;Methanomicrobia;Methanosarcinales
12-Methanosalsum	Methanosalsum zhilinae DSM 4017	Archaea;Euryarchaeota;Methanomicrobia;Methanosarcinales
13-Methanohalophilus	Methanohalophilus mahii DSM 5219	Archaea;Euryarchaeota;Methanomicrobia;Methanosarcinales
14-Methanococcoides	Methanococcoides burtonii DSM 6242	Archaea;Euryarchaeota;Methanomicrobia;Methanosarcinales
15-Methanosaeta	Methanosaeta thermophila PT	Archaea;Euryarchaeota;Methanomicrobia;Methanosarcinales
16-Archaeoglobus	Archaeoglobus profundus DSM 5631	Archaea;Euryarchaeota;Archaeoglobi;Archaeoglobales
17-Thermoplasma	Thermoplasma acidophilum DSM 1728	Archaea;Euryarchaeota;Thermoplasmata;Thermoplasmatales
18-Aciduliprofundum	Aciduliprofundum boonei T469	Archaea;Euryarchaeota;Aciduliprofundum.;
19-Methanopyrus	Methanopyrus kandleri AV19	Archaea;Euryarchaeota;Methanopyri;Methanopyrales
20-Methanobrevibacter	Methanobrevibacter ruminantium M1	Archaea;Euryarchaeota;Methanobacteria;Methanobacteriales
21-Methanobacterium	Methanobacterium AL 21	Archaea;Euryarchaeota;Methanobacteria;Methanobacteriales
22-Methanosphaera	Methanosphaera stadtmanae DSM 3091	Archaea;Euryarchaeota;Methanobacteria;Methanobacteriales
23-Methanothermobacter	Methanothermobacter marburgensis Marburg	Archaea;Euryarchaeota;Methanobacteria;Methanobacteriales
24-Methanocaldococcus	Methanocaldococcus FS406 22	Archaea;Euryarchaeota;Methanococci;Methanococcales
25-Methanococcus	Methanococcus maripaludis S2	Archaea;Euryarchaeota;Methanococci;Methanococcales
26-Methanococcus	Methanococcus aeolicus Nankai 3	Archaea;Euryarchaeota;Methanococci;Methanococcales
27-Pyrococcus	Pyrococcus NA2	Archaea;Euryarchaeota;Thermococci;Thermococcales
28-Thermococcus	Thermococcus onnurineus NA1	Archaea;Euryarchaeota;Thermococci;Thermococcales
29-Nanoarchaeum	Nanoarchaeum equitans Kin4 M	Archaea;Nanoarchaeota;Nanoarchaeum.;
30-Nitrosopumilus	Nitrosopumilus maritimus SCM1	Archaea;Thaumarchaeota;marinearchaealgroup1;Nitrosopumilales
31-Cenarchaeum	Cenarchaeum symbiosum A	Archaea;Thaumarchaeota;Cenarchaeales;Cenarchaeaceae
32-Candidatus	Candidatus Korarchaeum cryptofilum OPF8	Archaea;Korarchaeota;CandidatusKorarchaeum.;
33-Vulcanisaeta	Vulcanisaeta distributa DSM 14429	Archaea;Crenarchaeota;Thermoprotei;Thermoproteales
34-Pyrobaculum	Pyrobaculum arsenaticum DSM 13514	Archaea;Crenarchaeota;Thermoprotei;Thermoproteales
35-Thermoproteus	Thermoproteus uzoniensis 768 20	Archaea;Crenarchaeota;Thermoprotei;Thermoproteales
36-Thermofilum	Thermofilum pendens Hrk 5	Archaea;Crenarchaeota;Thermoprotei;Thermoproteales
37-Sulfolobus	Sulfolobus acidocaldarius DSM 639	Archaea;Crenarchaeota;Thermoprotei;Sulfolobales
38-Sulfolobus	Sulfolobus tokodaii 7	Archaea;Crenarchaeota;Thermoprotei;Sulfolobales
39-Metallosphaera	Metallosphaera sedula DSM 5348	Archaea;Crenarchaeota;Thermoprotei;Sulfolobales
40-Acidianus	Acidianus hospitalis W1	Archaea;Crenarchaeota;Thermoprotei;Sulfolobales
41-Sulfolobus	Sulfolobus islandicus M 16 4	Archaea;Crenarchaeota;Thermoprotei;Sulfolobales
42-Ignisphaera	Ignisphaera aggregans DSM 17230	Archaea;Crenarchaeota;Thermoprotei;Desulfurococcales
43-Staphylothermus	Staphylothermus hellenicus DSM 12710	Archaea;Crenarchaeota;Thermoprotei;Desulfurococcales
44-Thermosphaera	Thermosphaera aggregans DSM 11486	Archaea;Crenarchaeota;Thermoprotei;Desulfurococcales
45-Desulfurococcus	Desulfurococcus mucosus DSM 2162	Archaea;Crenarchaeota;Thermoprotei;Desulfurococcales
46-Pyrolobus	Pyrolobus fumarii 1A	Archaea;Crenarchaeota;Thermoprotei;Desulfurococcales
47-Hyperthermus	Hyperthermus butylicus DSM 5456	Archaea;Crenarchaeota;Thermoprotei;Desulfurococcales
48-Ignicoccus	Ignicoccus hospitalis KIN4 I	Archaea;Crenarchaeota;Thermoprotei;Desulfurococcales
49-Aeropyrum	Aeropyrum pernix K1	Archaea;Crenarchaeota;Thermoprotei;Desulfurococcales
50-Acidilobus	Acidilobus saccharovorans 345 15	Archaea;Crenarchaeota;Thermoprotei;Acidilobales
51-Blattabacterium	Blattabacterium Periplaneta americana BPLAN	Bacteria;Bacteroidetes;Flavobacteriia;Flavobacteriales
52-Chlamydophila	Chlamydophila pecorum E58	Bacteria;Chlamydiae;Chlamydiales;Chlamydiaceae
53-Rhodopirellula	Rhodopirellula baltica SH 1	Bacteria;Planctomycetes;Planctomycetia;Planctomycetales
54-Methylacidiphilum	Methylacidiphilum infernorum V4	Bacteria;Verrucomicrobia;unclassifiedVerrucomicrobia;Methylacidiphilales
55-Akkermansia	Akkermansia muciniphila ATCC BAA 835	Bacteria;Verrucomicrobia;Verrucomicrobiae;Verrucomicrobiales
56-Leptospira	Leptospira interrogans serovar Lai 56601	Bacteria;Spirochaetes;Spirochaetales;Leptospiraceae
57-Treponema	Treponema paraluiscuniculi Cuniculi A	Bacteria;Spirochaetes;Spirochaetales;Spirochaetaceae
58-Fibrobacter	Fibrobacter succinogenes S85	Bacteria;Fibrobacteres;Fibrobacterales;Fibrobacteraceae
59-Brachyspira	Brachyspira hyodysenteriae WA1	Bacteria;Spirochaetes;Spirochaetales;Brachyspiraceae
60-Campylobacter	Campylobacter jejuni ICDCCJ07001	Bacteria;Proteobacteria;Epsilonproteobacteria;Campylobacterales
61-Hydrogenobaculum	Hydrogenobaculum Y04AAS1	Bacteria;Aquificae;Aquificales;Aquificaceae
62-Thermodesulfobium	Thermodesulfobium narugense DSM 14796	Bacteria;Firmicutes;Clostridia;Thermoanaerobacterales
63-Ilyobacter	Ilyobacter polytropus DSM 2926	Bacteria;Fusobacteria;Fusobacteriales;Fusobacteriaceae
64-Streptococcus	Streptococcus pneumoniae Taiwan19F 14	Bacteria;Firmicutes;Lactobacillales;Streptococcaceae
65-Streptococcus	Streptococcus gordonii Challis substr CH1	Bacteria;Firmicutes;Lactobacillales;Streptococcaceae
66-Aerococcus	Aerococcus urinae ACS 120 V Col10a	Bacteria;Firmicutes;Lactobacillales;Aerococcaceae
67-Erysipelothrix	Erysipelothrix rhusiopathiae Fujisawa	Bacteria;Firmicutes;Erysipelotrichi;Erysipelotrichales
68-Mycoplasma	Mycoplasma conjunctivae HRC 581	Bacteria;Tenericutes;Mollicutes;Mycoplasmataceae
69-Mycoplasma	Mycoplasma hyopneumoniae J	Bacteria;Tenericutes;Mollicutes;Mycoplasmataceae
70-Mycoplasma	Mycoplasma hyopneumoniae 232	Bacteria;Tenericutes;Mollicutes;Mycoplasmataceae
71-Mycoplasma	Mycoplasma agalactiae	Bacteria;Tenericutes;Mollicutes;Mycoplasmataceae
72-Mycoplasma	Mycoplasma penetrans HF 2	Bacteria;Tenericutes;Mollicutes;Mycoplasmataceae
73-Mycoplasma	Mycoplasma haemofelis Langford 1	Bacteria;Tenericutes;Mollicutes;Mycoplasmataceae
74-Finegoldia	Finegoldia magna ATCC 29328	Bacteria;Firmicutes;Clostridia;Clostridiales
75-Alicyclobacillus	Alicyclobacillus acidocaldarius DSM 446	Bacteria;Firmicutes;Bacillales;Alicyclobacillaceae
76-Candidatus	Candidatus Desulforudis audaxviator MP104C	Bacteria;Firmicutes;Clostridia;Clostridiales
77-Conexibacter	Conexibacter woesei DSM 14684	Bacteria;Actinobacteria;Rubrobacteridae;Solirubrobacterales
78-Stackebrandtia	Stackebrandtia nassauensis DSM 44728	Bacteria;Actinobacteria;Actinobacteridae;Actinomycetales
79-Acidimicrobium	Acidimicrobium ferrooxidans DSM 10331	Bacteria;Actinobacteria;Acidimicrobidae;Acidimicrobiales
80-Synechococcus	Synechococcus WH 8102	Bacteria;Cyanobacteria;Chroococcales;Synechococcus.
81-Neorickettsia	Neorickettsia risticii Illinois	Bacteria;Proteobacteria;Alphaproteobacteria;Rickettsiales
82-Wolbachia	Wolbachia wRi	Bacteria;Proteobacteria;Alphaproteobacteria;Rickettsiales
83-Rickettsia	Rickettsia rickettsii Iowa	Bacteria;Proteobacteria;Alphaproteobacteria;Rickettsiales
84-Polymorphum	Polymorphum gilvum SL003B 26A1	Bacteria;Proteobacteria;Alphaproteobacteria;Polymorphum.
85-Ketogulonicigenium	Ketogulonicigenium vulgare Y25	Bacteria;Proteobacteria;Alphaproteobacteria;Rhodobacterales
86-Asticcacaulis	Asticcacaulis excentricus CB 48	Bacteria;Proteobacteria;Alphaproteobacteria;Caulobacterales
87-Erythrobacter	Erythrobacter litoralis HTCC2594	Bacteria;Proteobacteria;Alphaproteobacteria;Sphingomonadales
88-Sphingopyxis	Sphingopyxis alaskensis RB2256	Bacteria;Proteobacteria;Alphaproteobacteria;Sphingomonadales
89-Magnetococcus	Magnetococcus MC 1	Bacteria;Proteobacteria;Magnetococcus.;
90-Burkholderia	Burkholderia CCGE1003	Bacteria;Proteobacteria;Betaproteobacteria;Burkholderiales
91-Herbaspirillum	Herbaspirillum seropedicae SmR1	Bacteria;Proteobacteria;Betaproteobacteria;Burkholderiales
92-Desulfovibrio	Desulfovibrio vulgaris DP4	Bacteria;Proteobacteria;Deltaproteobacteria;Desulfovibrionales
93-Desulfobacca	Desulfobacca acetoxidans DSM 11109	Bacteria;Proteobacteria;Deltaproteobacteria;Syntrophobacterales
94-Desulfarculus	Desulfarculus baarsii DSM 2075	Bacteria;Proteobacteria;Deltaproteobacteria;Desulfarculales
95-Sorangium	Sorangium cellulosum So ce 56	Bacteria;Proteobacteria;Deltaproteobacteria;Myxococcales
96-Myxococcus	Myxococcus xanthus DK 1622	Bacteria;Proteobacteria;Deltaproteobacteria;Myxococcales
97-Anaeromyxobacter	Anaeromyxobacter dehalogenans 2CP 1	Bacteria;Proteobacteria;Deltaproteobacteria;Myxococcales
98-Candidatus	Candidatus Solibacter usitatus Ellin6076	Bacteria;Acidobacteria;Solibacteres;Solibacterales
99-Acidobacterium	Acidobacterium capsulatum ATCC 51196	Bacteria;Acidobacteria;Acidobacteriales;Acidobacteriaceae
100-Candidatus	Candidatus Nitrospira defluvii	Bacteria;Nitrospirae;Nitrospirales;Nitrospiraceae
