# Supplementary material for: Concatenated alignments and the case of the disappearing tree
Source: BMC Evol Biol. 2014 Dec 30;14:266. doi: 10.1186/s12862-014-0266-0 (PMC4302582; doi:10.1186/s12862-014-0266-0)
Supplement: Additional file 2: — Taxa list for the proteobacterial dataset. List of species and abbreviations used in analysis for Figure 1 b and downstream analysis. [file 12862_2014_266_MOESM2_ESM.xlsx]

## Sheet: Tabelle1
1-Hippea	Hippea maritima DSM 10411	Bacteria;Proteobacteria;Deltaproteobacteria;Desulfurellales;Desulfurellaceae
2-Pelobacter	Pelobacter carbinolicus DSM 2380	Bacteria;Proteobacteria;Deltaproteobacteria;Desulfuromonadales;Pelobacteraceae
3-Pelobacter	Pelobacter propionicus DSM 2379	Bacteria;Proteobacteria;Deltaproteobacteria;Desulfuromonadales;Pelobacteraceae
4-Geobacter	Geobacter M18	Bacteria;Proteobacteria;Deltaproteobacteria;Desulfuromonadales;Geobacteraceae
5-Desulfarculus	Desulfarculus baarsii DSM 2075	Bacteria;Proteobacteria;Deltaproteobacteria;Desulfarculales;Desulfarculaceae
6-Desulfobacterium	Desulfobacterium autotrophicum HRM2	Bacteria;Proteobacteria;Deltaproteobacteria;Desulfobacterales;Desulfobacteraceae
7-Desulfococcus	Desulfococcus oleovorans Hxd3	Bacteria;Proteobacteria;Deltaproteobacteria;Desulfobacterales;Desulfobacteraceae
8-Desulfatibacillum	Desulfatibacillum alkenivorans AK 01	Bacteria;Proteobacteria;Deltaproteobacteria;Desulfobacterales;Desulfobacteraceae
9-Syntrophus	Syntrophus aciditrophicus SB	Bacteria;Proteobacteria;Deltaproteobacteria;Syntrophobacterales;Syntrophaceae
10-Syntrophobacter	Syntrophobacter fumaroxidans MPOB	Bacteria;Proteobacteria;Deltaproteobacteria;Syntrophobacterales;Syntrophobacteraceae
11-Desulfobacca	Desulfobacca acetoxidans DSM 11109	Bacteria;Proteobacteria;Deltaproteobacteria;Syntrophobacterales;Syntrophaceae
12-Desulfovibrio	Desulfovibrio magneticus RS 1	Bacteria;Proteobacteria;Deltaproteobacteria;Desulfovibrionales;Desulfovibrionaceae
13-Desulfovibrio	Desulfovibrio aespoeensis Aspo 2	Bacteria;Proteobacteria;Deltaproteobacteria;Desulfovibrionales;Desulfovibrionaceae
14-Lawsonia	Lawsonia intracellularis PHE MN1 00	Bacteria;Proteobacteria;Deltaproteobacteria;Desulfovibrionales;Desulfovibrionaceae
15-Desulfovibrio	Desulfovibrio vulgaris Miyazaki F	Bacteria;Proteobacteria;Deltaproteobacteria;Desulfovibrionales;Desulfovibrionaceae
16-Desulfomicrobium	Desulfomicrobium baculatum DSM 4028	Bacteria;Proteobacteria;Deltaproteobacteria;Desulfovibrionales;Desulfomicrobiaceae
17-Desulfohalobium	Desulfohalobium retbaense DSM 5692	Bacteria;Proteobacteria;Deltaproteobacteria;Desulfovibrionales;Desulfohalobiaceae
18-Desulfurivibrio	Desulfurivibrio alkaliphilus AHT2	Bacteria;Proteobacteria;Deltaproteobacteria;Desulfobacterales;Desulfobulbaceae
19-Bdellovibrio	Bdellovibrio bacteriovorus HD100	Bacteria;Proteobacteria;Deltaproteobacteria;Bdellovibrionales;Bdellovibrionaceae
20-Myxococcus	Myxococcus xanthus DK 1622	Bacteria;Proteobacteria;Deltaproteobacteria;Myxococcales;Cystobacterineae
21-Anaeromyxobacter	Anaeromyxobacter dehalogenans 2CP 1	Bacteria;Proteobacteria;Deltaproteobacteria;Myxococcales;Cystobacterineae
22-Haliangium	Haliangium ochraceum DSM 14365	Bacteria;Proteobacteria;Deltaproteobacteria;Myxococcales;Nannocystineae
23-Sorangium	Sorangium cellulosum So ce 56	Bacteria;Proteobacteria;Deltaproteobacteria;Myxococcales;Sorangiineae
24-Magnetococcus	Magnetococcus MC 1	Bacteria;Proteobacteria;Magnetococcus
25-Rickettsia	Rickettsia rickettsii Iowa	Bacteria;Proteobacteria;Alphaproteobacteria;Rickettsiales;Rickettsiaceae
26-Orientia	Orientia tsutsugamushi Ikeda	Bacteria;Proteobacteria;Alphaproteobacteria;Rickettsiales;Rickettsiaceae
27-Candidatus	Candidatus Midichloria mitochondrii IricVA	Bacteria;Proteobacteria;Alphaproteobacteria;Rickettsiales;CandidatusMidichloria.
28-Neorickettsia	Neorickettsia sennetsu Miyayama	Bacteria;Proteobacteria;Alphaproteobacteria;Rickettsiales;Anaplasmataceae
29-Ehrlichia	Ehrlichia canis Jake	Bacteria;Proteobacteria;Alphaproteobacteria;Rickettsiales;Anaplasmataceae
30-Anaplasma	Anaplasma marginale Maries	Bacteria;Proteobacteria;Alphaproteobacteria;Rickettsiales;Anaplasmataceae
31-Anaplasma	Anaplasma phagocytophilum HZ	Bacteria;Proteobacteria;Alphaproteobacteria;Rickettsiales;Anaplasmataceae
32-Wolbachia	Wolbachia wRi	Bacteria;Proteobacteria;Alphaproteobacteria;Rickettsiales;Anaplasmataceae
33-Candidatus	Candidatus Pelagibacter ubique HTCC1062	Bacteria;Proteobacteria;Alphaproteobacteria;SAR11cluster;CandidatusPelagibacter.
34-Candidatus	Candidatus Pelagibacter IMCC9063	Bacteria;Proteobacteria;Alphaproteobacteria;Rickettsiales;SAR11cluster
35-Micavibrio	Micavibrio aeruginosavorus ARL 13	Bacteria;Proteobacteria;Alphaproteobacteria;Micavibrio
36-Azospirillum	Azospirillum B510	Bacteria;Proteobacteria;Alphaproteobacteria;Rhodospirillales;Rhodospirillaceae
37-Acidiphilium	Acidiphilium multivorum AIU301	Bacteria;Proteobacteria;Alphaproteobacteria;Rhodospirillales;Acetobacteraceae
38-Magnetospirillum	Magnetospirillum magneticum AMB 1	Bacteria;Proteobacteria;Alphaproteobacteria;Rhodospirillales;Rhodospirillaceae
39-Candidatus	Candidatus Puniceispirillum marinum IMCC1322	Bacteria;Proteobacteria;Alphaproteobacteria;SAR116cluster;CandidatusPuniceispirillum.
40-Sphingomonas	Sphingomonas wittichii RW1	Bacteria;Proteobacteria;Alphaproteobacteria;Sphingomonadales;Sphingomonadaceae
41-Erythrobacter	Erythrobacter litoralis HTCC2594	Bacteria;Proteobacteria;Alphaproteobacteria;Sphingomonadales;Erythrobacteraceae
42-Sphingobium	Sphingobium japonicum UT26S	Bacteria;Proteobacteria;Alphaproteobacteria;Sphingomonadales;Sphingomonadaceae
43-Parvibaculum	Parvibaculum lavamentivorans DS 1	Bacteria;Proteobacteria;Alphaproteobacteria;Rhizobiales;Phyllobacteriaceae
44-Polymorphum	Polymorphum gilvum SL003B 26A1	Bacteria;Proteobacteria;Alphaproteobacteria;Polymorphum
45-Brucella	Brucella abortus S19	Bacteria;Proteobacteria;Alphaproteobacteria;Rhizobiales;Brucellaceae
46-Candidatus	Candidatus Liberibacter asiaticus psy62	Bacteria;Proteobacteria;Alphaproteobacteria;Rhizobiales;Rhizobiaceae
47-Agrobacterium	Agrobacterium tumefaciens C58	Bacteria;Proteobacteria;Alphaproteobacteria;Rhizobiales;Rhizobiaceae
48-Hyphomicrobium	Hyphomicrobium denitrificans ATCC 51888	Bacteria;Proteobacteria;Alphaproteobacteria;Rhizobiales;Hyphomicrobiaceae
49-Methylobacterium	Methylobacterium nodulans ORS 2060	Bacteria;Proteobacteria;Alphaproteobacteria;Rhizobiales;Methylobacteriaceae
50-Ruegeria	Ruegeria pomeroyi DSS 3	Bacteria;Proteobacteria;Alphaproteobacteria;Rhodobacterales;Rhodobacteraceae
51-Roseobacter	Roseobacter litoralis Och 149	Bacteria;Proteobacteria;Alphaproteobacteria;Rhodobacterales;Rhodobacteraceae
52-Parvularcula	Parvularcula bermudensis HTCC2503	Bacteria;Proteobacteria;Alphaproteobacteria;Parvularculales;Parvularculaceae
53-Caulobacter	Caulobacter K31	Bacteria;Proteobacteria;Alphaproteobacteria;Caulobacterales;Caulobacteraceae
54-Phenylobacterium	Phenylobacterium zucineum HLK1	Bacteria;Proteobacteria;Alphaproteobacteria;Caulobacterales;Caulobacteraceae
55-Asticcacaulis	Asticcacaulis excentricus CB 48	Bacteria;Proteobacteria;Alphaproteobacteria;Caulobacterales;Caulobacteraceae
56-Brevundimonas	Brevundimonas subvibrioides ATCC 15264	Bacteria;Proteobacteria;Alphaproteobacteria;Caulobacterales;Caulobacteraceae
57-Maricaulis	Maricaulis maris MCS10	Bacteria;Proteobacteria;Alphaproteobacteria;Rhodobacterales;Hyphomonadaceae
58-Hirschia	Hirschia baltica ATCC 49814	Bacteria;Proteobacteria;Alphaproteobacteria;Rhodobacterales;Hyphomonadaceae
59-Hyphomonas	Hyphomonas neptunium ATCC 15444	Bacteria;Proteobacteria;Alphaproteobacteria;Rhodobacterales;Hyphomonadaceae
60-Acidithiobacillus	Acidithiobacillus caldus SM 1	Bacteria;Proteobacteria;Gammaproteobacteria;Acidithiobacillales;Acidithiobacillaceae
61-Neisseria	Neisseria meningitidis alpha14	Bacteria;Proteobacteria;Betaproteobacteria;Neisseriales;Neisseriaceae
62-Collimonas	Collimonas fungivorans Ter331	Bacteria;Proteobacteria;Betaproteobacteria;Burkholderiales;Oxalobacteraceae
63-Burkholderia	Burkholderia rhizoxinica HKI 454	Bacteria;Proteobacteria;Betaproteobacteria;Burkholderiales;Burkholderiaceae
64-Ralstonia	Ralstonia eutropha JMP134	Bacteria;Proteobacteria;Betaproteobacteria;Burkholderiales;Burkholderiaceae
65-Bordetella	Bordetella petrii DSM 12804	Bacteria;Proteobacteria;Betaproteobacteria;Burkholderiales;Alcaligenaceae
66-Thiomonas	Thiomonas intermedia K12	Bacteria;Proteobacteria;Betaproteobacteria;Burkholderiales;Thiomonas.
67-Methylibium	Methylibium petroleiphilum PM1	Bacteria;Proteobacteria;Betaproteobacteria;Burkholderiales;Methylibium.
68-Variovorax	Variovorax paradoxus S110	Bacteria;Proteobacteria;Betaproteobacteria;Burkholderiales;Comamonadaceae
69-Candidatus	Candidatus Accumulibacter phosphatis clade IIA UW 1	Bacteria;Proteobacteria;Betaproteobacteria;CandidatusAccumulibacter.;
70-Nitrosospira	Nitrosospira multiformis ATCC 25196	Bacteria;Proteobacteria;Betaproteobacteria;Nitrosomonadales;Nitrosomonadaceae
71-Nitrosomonas	Nitrosomonas Is79A3	Bacteria;Proteobacteria;Betaproteobacteria;Nitrosomonadales;Nitrosomonadaceae
72-Nitrosomonas	Nitrosomonas eutropha C91	Bacteria;Proteobacteria;Betaproteobacteria;Nitrosomonadales;Nitrosomonadaceae
73-Methylotenera	Methylotenera mobilis JLW8	Bacteria;Proteobacteria;Betaproteobacteria;Methylophilales;Methylophilaceae
74-Xanthomonas	Xanthomonas campestris ATCC 33913	Bacteria;Proteobacteria;Gammaproteobacteria;Xanthomonadales;Xanthomonadaceae
75-Halothiobacillus	Halothiobacillus neapolitanus c2	Bacteria;Proteobacteria;Gammaproteobacteria;Chromatiales;Halothiobacillaceae
76-Thioalkalimicrobium	Thioalkalimicrobium cyclicum ALM1	Bacteria;Proteobacteria;Gammaproteobacteria;Thiotrichales;Piscirickettsiaceae
77-Nitrosococcus	Nitrosococcus halophilus Nc4	Bacteria;Proteobacteria;Gammaproteobacteria;Chromatiales;Chromatiaceae
78-Thioalkalivibrio	Thioalkalivibrio K90mix	Bacteria;Proteobacteria;Gammaproteobacteria;Chromatiales;Ectothiorhodospiraceae
79-Alkalilimnicola	Alkalilimnicola ehrlichii MLHE 1	Bacteria;Proteobacteria;Gammaproteobacteria;Chromatiales;Ectothiorhodospiraceae
80-Halorhodospira	Halorhodospira halophila SL1	Bacteria;Proteobacteria;Gammaproteobacteria;Chromatiales;Ectothiorhodospiraceae
81-Allochromatium	Allochromatium vinosum DSM 180	Bacteria;Proteobacteria;Gammaproteobacteria;Chromatiales;Chromatiaceae
82-Methylomonas	Methylomonas methanica MC09	Bacteria;Proteobacteria;Gammaproteobacteria;Methylococcales;Methylococcaceae
83-Methylococcus	Methylococcus capsulatus Bath	Bacteria;Proteobacteria;Gammaproteobacteria;Methylococcales;Methylococcaceae
84-Dichelobacter	Dichelobacter nodosus VCS1703A	Bacteria;Proteobacteria;Gammaproteobacteria;Cardiobacteriales;Cardiobacteriaceae
85-Francisella	Francisella novicida U112	Bacteria;Proteobacteria;Gammaproteobacteria;Thiotrichales;Francisellaceae
86-Legionella	Legionella pneumophila Philadelphia 1	Bacteria;Proteobacteria;Gammaproteobacteria;Legionellales;Legionellaceae
87-Coxiella	Coxiella burnetii RSA 493	Bacteria;Proteobacteria;Gammaproteobacteria;Legionellales;Coxiellaceae
88-gamma	gamma proteobacterium HdN1	Bacteria;Proteobacteria;Gammaproteobacteria
89-Acinetobacter	Acinetobacter baumannii SDF	Bacteria;Proteobacteria;Gammaproteobacteria;Pseudomonadales;Moraxellaceae
90-Wigglesworthia	Wigglesworthia glossinidia	Bacteria;Proteobacteria;Gammaproteobacteria;Enterobacteriales;Enterobacteriaceae
91-Baumannia	Baumannia cicadellinicola Hc	Bacteria;Proteobacteria;Gammaproteobacteria;CandidatusBaumannia
92-Escherichia	Escherichia coli IAI39	Bacteria;Proteobacteria;Gammaproteobacteria;Enterobacteriales;Enterobacteriaceae
93-Pseudomonas	Pseudomonas putida KT2440	Bacteria;Proteobacteria;Gammaproteobacteria;Pseudomonadales;Pseudomonadaceae
94-Hahella	Hahella chejuensis KCTC 2396	Bacteria;Proteobacteria;Gammaproteobacteria;Oceanospirillales;Hahellaceae
95-Marinomonas	Marinomonas posidonica IVIA Po 181	Bacteria;Proteobacteria;Gammaproteobacteria;Oceanospirillales;Marinomonas.
96-Nitratiruptor	Nitratiruptor SB155 2	Bacteria;Proteobacteria;Epsilonproteobacteria;Nitratiruptor.;
97-Sulfurospirillum	Sulfurospirillum deleyianum DSM 6946	Bacteria;Proteobacteria;Epsilonproteobacteria;Campylobacterales;Campylobacteraceae
98-Sulfurimonas	Sulfurimonas denitrificans DSM 1251	Bacteria;Proteobacteria;Epsilonproteobacteria;Campylobacterales;Helicobacteraceae
99-Wolinella	Wolinella succinogenes DSM 1740	Bacteria;Proteobacteria;Epsilonproteobacteria;Campylobacterales;Helicobacteraceae
100-Helicobacter	Helicobacter mustelae 12198	Bacteria;Proteobacteria;Epsilonproteobacteria;Campylobacterales;Helicobacteraceae
