# Supplementary material for: Concatenated alignments and the case of the disappearing tree
Source: BMC Evol Biol. 2014 Dec 30;14:266. doi: 10.1186/s12862-014-0266-0 (PMC4302582; doi:10.1186/s12862-014-0266-0)
Supplement: Additional file 3: — Taxa list for the gammaproteobacterial dataset I. List of species and abbreviations used in analysis for Figure 1 c and downstream analysis. [file 12862_2014_266_MOESM3_ESM.xlsx]

## Sheet: Tabelle1
1-Dichelobacter	Dichelobacter nodosus VCS1703A	Bacteria;Proteobacteria;Gammaproteobacteria;Cardiobacteriales;Cardiobacteriaceae
2-Acidithiobacillus	Acidithiobacillus ferrooxidans ATCC 53993	Bacteria;Proteobacteria;Gammaproteobacteria;Acidithiobacillales;Acidithiobacillaceae
3-Acidithiobacillus	Acidithiobacillus ferrivorans SS3	Bacteria;Proteobacteria;Gammaproteobacteria;Acidithiobacillales;Acidithiobacillaceae
4-Xylella	Xylella fastidiosa Temecula1	Bacteria;Proteobacteria;Gammaproteobacteria;Xanthomonadales;Xanthomonadaceae
5-Xanthomonas	Xanthomonas oryzae PXO99A	Bacteria;Proteobacteria;Gammaproteobacteria;Xanthomonadales;Xanthomonadaceae
6-Xanthomonas	Xanthomonas albilineans GPE PC73	Bacteria;Proteobacteria;Gammaproteobacteria;Xanthomonadales;Xanthomonadaceae
7-Stenotrophomonas	Stenotrophomonas maltophilia JV3	Bacteria;Proteobacteria;Gammaproteobacteria;Xanthomonadales;Xanthomonadaceae
8-Pseudoxanthomonas	Pseudoxanthomonas suwonensis 11 1	Bacteria;Proteobacteria;Gammaproteobacteria;Xanthomonadales;Xanthomonadaceae
9-Halothiobacillus	Halothiobacillus neapolitanus c2	Bacteria;Proteobacteria;Gammaproteobacteria;Chromatiales;Halothiobacillaceae
10-Halorhodospira	Halorhodospira halophila SL1	Bacteria;Proteobacteria;Gammaproteobacteria;Chromatiales;Ectothiorhodospiraceae
11-Alkalilimnicola	Alkalilimnicola ehrlichii MLHE 1	Bacteria;Proteobacteria;Gammaproteobacteria;Chromatiales;Ectothiorhodospiraceae
12-Nitrosococcus	Nitrosococcus oceani ATCC 19707	Bacteria;Proteobacteria;Gammaproteobacteria;Chromatiales;Chromatiaceae
13-Thioalkalivibrio	Thioalkalivibrio K90mix	Bacteria;Proteobacteria;Gammaproteobacteria;Chromatiales;Ectothiorhodospiraceae
14-Thioalkalivibrio	Thioalkalivibrio sulfidophilus HL EbGr7	Bacteria;Proteobacteria;Gammaproteobacteria;Chromatiales;Ectothiorhodospiraceae
15-Methylococcus	Methylococcus capsulatus Bath	Bacteria;Proteobacteria;Gammaproteobacteria;Methylococcales;Methylococcaceae
16-Methylomonas	Methylomonas methanica MC09	Bacteria;Proteobacteria;Gammaproteobacteria;Methylococcales;Methylococcaceae
17-Allochromatium	Allochromatium vinosum DSM 180	Bacteria;Proteobacteria;Gammaproteobacteria;Chromatiales;Chromatiaceae
18-Thiomicrospira	Thiomicrospira crunogena XCL 2	Bacteria;Proteobacteria;Gammaproteobacteria;Thiotrichales;Piscirickettsiaceae
19-Thioalkalimicrobium	Thioalkalimicrobium cyclicum ALM1	Bacteria;Proteobacteria;Gammaproteobacteria;Thiotrichales;Piscirickettsiaceae
20-Coxiella	Coxiella burnetii RSA 493	Bacteria;Proteobacteria;Gammaproteobacteria;Legionellales;Coxiellaceae
21-Legionella	Legionella pneumophila 2300 99 Alcoy	Bacteria;Proteobacteria;Gammaproteobacteria;Legionellales;Legionellaceae
22-Legionella	Legionella longbeachae NSW150	Bacteria;Proteobacteria;Gammaproteobacteria;Legionellales;Legionellaceae
23-Acinetobacter	Acinetobacter oleivorans DR1	Bacteria;Proteobacteria;Gammaproteobacteria;Pseudomonadales;Moraxellaceae
24-Acinetobacter	Acinetobacter baumannii ACICU	Bacteria;Proteobacteria;Gammaproteobacteria;Pseudomonadales;Moraxellaceae
25-Psychrobacter	Psychrobacter arcticus 273 4	Bacteria;Proteobacteria;Gammaproteobacteria;Pseudomonadales;Moraxellaceae
26-Psychrobacter	Psychrobacter PRwf 1	Bacteria;Proteobacteria;Gammaproteobacteria;Pseudomonadales;Moraxellaceae
27-Moraxella	Moraxella catarrhalis RH4	Bacteria;Proteobacteria;Gammaproteobacteria;Pseudomonadales;Moraxellaceae
28-Alcanivorax	Alcanivorax borkumensis SK2	Bacteria;Proteobacteria;Gammaproteobacteria;Oceanospirillales;Alcanivoracaceae
29-Pseudomonas	Pseudomonas entomophila L48	Bacteria;Proteobacteria;Gammaproteobacteria;Pseudomonadales;Pseudomonadaceae
30-Pseudomonas	Pseudomonas syringae phaseolicola 1448A	Bacteria;Proteobacteria;Gammaproteobacteria;Pseudomonadales;Pseudomonadaceae
31-Azotobacter	Azotobacter vinelandii DJ	Bacteria;Proteobacteria;Gammaproteobacteria;Pseudomonadales;Pseudomonadaceae
32-Chromohalobacter	Chromohalobacter salexigens DSM 3043	Bacteria;Proteobacteria;Gammaproteobacteria;Oceanospirillales;Halomonadaceae
33-Marinomonas	Marinomonas MWYL1	Bacteria;Proteobacteria;Gammaproteobacteria;Oceanospirillales;Marinomonas.
34-Marinomonas	Marinomonas mediterranea MMB 1	Bacteria;Proteobacteria;Gammaproteobacteria;Oceanospirillales;Marinomonas.
35-Cellvibrio	Cellvibrio japonicus Ueda107	Bacteria;Proteobacteria;Gammaproteobacteria;Pseudomonadales;Pseudomonadaceae
36-Saccharophagus	Saccharophagus degradans 2 40	Bacteria;Proteobacteria;Gammaproteobacteria;Alteromonadales;Alteromonadaceae
37-Teredinibacter	Teredinibacter turnerae T7901	Bacteria;Proteobacteria;Gammaproteobacteria;Alteromonadales;Alteromonadales genera incertae sedis
38-Marinobacter	Marinobacter aquaeolei VT8	Bacteria;Proteobacteria;Gammaproteobacteria;Alteromonadales;Alteromonadaceae
39-Hahella	Hahella chejuensis KCTC 2396	Bacteria;Proteobacteria;Gammaproteobacteria;Oceanospirillales;Hahellaceae
40-Kangiella	Kangiella koreensis DSM 16069	Bacteria;Proteobacteria;Gammaproteobacteria;Oceanospirillales;Alcanivoracaceae
41-Idiomarina	Idiomarina loihiensis L2TR	Bacteria;Proteobacteria;Gammaproteobacteria;Alteromonadales;Idiomarinaceae
42-Pseudoalteromonas	Pseudoalteromonas atlantica T6c	Bacteria;Proteobacteria;Gammaproteobacteria;Alteromonadales;Pseudoalteromonadaceae
43-Glaciecola	Glaciecola nitratireducens FR1064	Bacteria;Proteobacteria;Gammaproteobacteria;Alteromonadales;Alteromonadaceae
44-Alteromonas	Alteromonas SN2	Bacteria;Proteobacteria;Gammaproteobacteria;Alteromonadales;Alteromonadaceae
45-Colwellia	Colwellia psychrerythraea 34H	Bacteria;Proteobacteria;Gammaproteobacteria;Alteromonadales;Colwelliaceae
46-Pseudoalteromonas	Pseudoalteromonas haloplanktis TAC125	Bacteria;Proteobacteria;Gammaproteobacteria;Alteromonadales;Pseudoalteromonadaceae
47-Psychromonas	Psychromonas ingrahamii 37	Bacteria;Proteobacteria;Gammaproteobacteria;Alteromonadales;Psychromonadaceae
48-Ferrimonas	Ferrimonas balearica DSM 9799	Bacteria;Proteobacteria;Gammaproteobacteria;Alteromonadales;Ferrimonadaceae
49-Shewanella	Shewanella putrefaciens CN 32	Bacteria;Proteobacteria;Gammaproteobacteria;Alteromonadales;Shewanellaceae
50-Shewanella	Shewanella baltica OS195	Bacteria;Proteobacteria;Gammaproteobacteria;Alteromonadales;Shewanellaceae
51-Tolumonas	Tolumonas auensis DSM 9187	Bacteria;Proteobacteria;Gammaproteobacteria;Aeromonadales;Aeromonadaceae
52-Aeromonas	Aeromonas veronii B565	Bacteria;Proteobacteria;Gammaproteobacteria;Aeromonadales;Aeromonadaceae
53-Aeromonas	Aeromonas hydrophila ATCC 7966	Bacteria;Proteobacteria;Gammaproteobacteria;Aeromonadales;Aeromonadaceae
54-Photobacterium	Photobacterium profundum SS9	Bacteria;Proteobacteria;Gammaproteobacteria;Vibrionales;Vibrionaceae
55-Vibrio	Vibrio anguillarum 775	Bacteria;Proteobacteria;Gammaproteobacteria;Vibrionales;Vibrionaceae
56-Aliivibrio	Aliivibrio salmonicida LFI1238	Bacteria;Proteobacteria;Gammaproteobacteria;Vibrionales;Vibrionaceae
57-Vibrio	Vibrio fischeri MJ11	Bacteria;Proteobacteria;Gammaproteobacteria;Vibrionales;Vibrionaceae
58-Gallibacterium	Gallibacterium anatis UMN179	Bacteria;Proteobacteria;Gammaproteobacteria;Pasteurellales;Pasteurellaceae
59-Actinobacillus	Actinobacillus pleuropneumoniae serovar 5b L20	Bacteria;Proteobacteria;Gammaproteobacteria;Pasteurellales;Pasteurellaceae
60-Haemophilus	Haemophilus ducreyi 35000HP	Bacteria;Proteobacteria;Gammaproteobacteria;Pasteurellales;Pasteurellaceae
61-Pasteurella	Pasteurella multocida Pm70	Bacteria;Proteobacteria;Gammaproteobacteria;Pasteurellales;Pasteurellaceae
62-Aggregatibacter	Aggregatibacter aphrophilus NJ8700	Bacteria;Proteobacteria;Gammaproteobacteria;Pasteurellales;Pasteurellaceae
63-Aggregatibacter	Aggregatibacter actinomycetemcomitans D11S 1	Bacteria;Proteobacteria;Gammaproteobacteria;Pasteurellales;Pasteurellaceae
64-Haemophilus	Haemophilus influenzae 86 028NP	Bacteria;Proteobacteria;Gammaproteobacteria;Pasteurellales;Pasteurellaceae
65-Actinobacillus	Actinobacillus succinogenes 130Z	Bacteria;Proteobacteria;Gammaproteobacteria;Pasteurellales;Pasteurellaceae
66-Mannheimia	Mannheimia succiniciproducens MBEL55E	Bacteria;Proteobacteria;Gammaproteobacteria;Pasteurellales;Pasteurellaceae
67-Candidatus	Candidatus Hamiltonella defensa 5AT	Bacteria;Proteobacteria;Gammaproteobacteria;Enterobacteriales;Enterobacteriaceae
68-Proteus	Proteus mirabilis HI4320	Bacteria;Proteobacteria;Gammaproteobacteria;Enterobacteriales;Enterobacteriaceae
69-Photorhabdus	Photorhabdus asymbiotica ATCC 43949	Bacteria;Proteobacteria;Gammaproteobacteria;Enterobacteriales;Enterobacteriaceae
70-Photorhabdus	Photorhabdus luminescens laumondii TTO1	Bacteria;Proteobacteria;Gammaproteobacteria;Enterobacteriales;Enterobacteriaceae
71-Xenorhabdus	Xenorhabdus bovienii SS 2004	Bacteria;Proteobacteria;Gammaproteobacteria;Enterobacteriales;Enterobacteriaceae
72-Xenorhabdus	Xenorhabdus nematophila ATCC 19061	Bacteria;Proteobacteria;Gammaproteobacteria;Enterobacteriales;Enterobacteriaceae
73-Sodalis	Sodalis glossinidius morsitans	Bacteria;Proteobacteria;Gammaproteobacteria;Enterobacteriales;Enterobacteriaceae
74-Baumannia	Baumannia cicadellinicola Hc Homalodisca coagulata	Bacteria;Proteobacteria;Gammaproteobacteria;CandidatusBaumannia.;
75-Wigglesworthia	Wigglesworthia glossinidia	Bacteria;Proteobacteria;Gammaproteobacteria;Enterobacteriales;Enterobacteriaceae
76-Candidatus	Candidatus Moranella endobia PCIT	Bacteria;Proteobacteria;Gammaproteobacteria;Enterobacteriales;Enterobacteriaceae
77-Edwardsiella	Edwardsiella tarda EIB202	Bacteria;Proteobacteria;Gammaproteobacteria;Enterobacteriales;Enterobacteriaceae
78-Dickeya	Dickeya dadantii Ech586	Bacteria;Proteobacteria;Gammaproteobacteria;Enterobacteriales;Enterobacteriaceae
79-Dickeya	Dickeya zeae Ech1591	Bacteria;Proteobacteria;Gammaproteobacteria;Enterobacteriales;Enterobacteriaceae
80-Pectobacterium	Pectobacterium carotovorum PC1	Bacteria;Proteobacteria;Gammaproteobacteria;Enterobacteriales;Enterobacteriaceae
81-Yersinia	Yersinia pseudotuberculosis YPIII	Bacteria;Proteobacteria;Gammaproteobacteria;Enterobacteriales;Enterobacteriaceae
82-Yersinia	Yersinia pestis Z176003	Bacteria;Proteobacteria;Gammaproteobacteria;Enterobacteriales;Enterobacteriaceae
83-Rahnella	Rahnella Y9602	Bacteria;Proteobacteria;Gammaproteobacteria;Enterobacteriales;Enterobacteriaceae
84-Serratia	Serratia AS9	Bacteria;Proteobacteria;Gammaproteobacteria;Enterobacteriales;Enterobacteriaceae
85-Serratia	Serratia proteamaculans 568	Bacteria;Proteobacteria;Gammaproteobacteria;Enterobacteriales;Enterobacteriaceae
86-Erwinia	Erwinia pyrifoliae Ep1 96	Bacteria;Proteobacteria;Gammaproteobacteria;Enterobacteriales;Enterobacteriaceae
87-Pantoea	Pantoea At 9b	Bacteria;Proteobacteria;Gammaproteobacteria;Enterobacteriales;Enterobacteriaceae
88-Pantoea	Pantoea ananatis LMG 20103	Bacteria;Proteobacteria;Gammaproteobacteria;Enterobacteriales;Enterobacteriaceae
89-Cronobacter	Cronobacter turicensis z3032	Bacteria;Proteobacteria;Gammaproteobacteria;Enterobacteriales;Enterobacteriaceae
90-Klebsiella	Klebsiella variicola At 22	Bacteria;Proteobacteria;Gammaproteobacteria;Enterobacteriales;Enterobacteriaceae
91-Enterobacter	Enterobacter cloacae SCF1	Bacteria;Proteobacteria;Gammaproteobacteria;Enterobacteriales;Enterobacteriaceae
92-Salmonella	Salmonella enterica serovar Agona SL483	Bacteria;Proteobacteria;Gammaproteobacteria;Enterobacteriales;Enterobacteriaceae
93-Salmonella	Salmonella enterica serovar Schwarzengrund CVM19633	Bacteria;Proteobacteria;Gammaproteobacteria;Enterobacteriales;Enterobacteriaceae
94-Citrobacter	Citrobacter rodentium ICC168	Bacteria;Proteobacteria;Gammaproteobacteria;Enterobacteriales;Enterobacteriaceae
95-Shigella	Shigella flexneri 2a 2457T	Bacteria;Proteobacteria;Gammaproteobacteria;Enterobacteriales;Enterobacteriaceae
96-Shigella	Shigella dysenteriae Sd197	Bacteria;Proteobacteria;Gammaproteobacteria;Enterobacteriales;Enterobacteriaceae
97-Escherichia	Escherichia coli K 12 substr MG1655	Bacteria;Proteobacteria;Gammaproteobacteria;Enterobacteriales;Enterobacteriaceae
98-Escherichia	Escherichia coli HS	Bacteria;Proteobacteria;Gammaproteobacteria;Enterobacteriales;Enterobacteriaceae
99-Francisella	Francisella tularensis WY96 3418	Bacteria;Proteobacteria;Gammaproteobacteria;Thiotrichales;Francisellaceae
100-Francisella	Francisella novicida U112	Bacteria;Proteobacteria;Gammaproteobacteria;Thiotrichales;Francisellaceae
