# Supplementary material for: Concatenated alignments and the case of the disappearing tree
Source: BMC Evol Biol. 2014 Dec 30;14:266. doi: 10.1186/s12862-014-0266-0 (PMC4302582; doi:10.1186/s12862-014-0266-0)
Supplement: Additional file 4: — Taxa list for the gammaproteobacterial dataset II. List of species and abbreviations used in analysis for Figure 3 b and downstream analysis. [file 12862_2014_266_MOESM4_ESM.xlsx]

## Sheet: Tabelle1
			Included in reduced set
1-Francisell	Francisella novicida U112	Bacteria;Proteobacteria:Gammaproteobacteria;Thiotrichales;Francisellaceae
2-Francisell	Francisella TX077308	Bacteria;Proteobacteria:Gammaproteobacteria;Thiotrichales;Francisellaceae	*
3-Xanthomona	Xanthomonas albilineans GPE PC73	Bacteria;Proteobacteria:Gammaproteobacteria;Xanthomonadales;Xanthomonadaceae
4-Xylella_fa	Xylella fastidiosa Temecula1	Bacteria;Proteobacteria:Gammaproteobacteria;Xanthomonadales;Xanthomonadaceae
5-Xylella_fa	Xylella fastidiosa M23	Bacteria;Proteobacteria:Gammaproteobacteria;Xanthomonadales;Xanthomonadaceae
6-Xylella_fa	Xylella fastidiosa 9a5c	Bacteria;Proteobacteria:Gammaproteobacteria;Xanthomonadales;Xanthomonadaceae
7-Xanthomona	Xanthomonas axonopodis citri 306	Bacteria;Proteobacteria:Gammaproteobacteria;Xanthomonadales;Xanthomonadaceae
8-Stenotroph	Stenotrophomonas maltophilia K279a	Bacteria;Proteobacteria:Gammaproteobacteria;Xanthomonadales;Xanthomonadaceae
9-Stenotroph	Stenotrophomonas maltophilia JV3	Bacteria;Proteobacteria:Gammaproteobacteria;Xanthomonadales;Xanthomonadaceae
10-Stenotroph	Stenotrophomonas maltophilia R551 3	Bacteria;Proteobacteria:Gammaproteobacteria;Xanthomonadales;Xanthomonadaceae
11-Pseudoxant	Pseudoxanthomonas suwonensis 11 1	Bacteria;Proteobacteria:Gammaproteobacteria;Xanthomonadales;Xanthomonadaceae
12-Acidithiob	Acidithiobacillus caldus SM 1	Bacteria;Proteobacteria:Gammaproteobacteria;Acidithiobacillales;Acidithiobacillaceae	*
13-Acidithiob	Acidithiobacillus ferrooxidans ATCC 23270	Bacteria;Proteobacteria:Gammaproteobacteria;Acidithiobacillales;Acidithiobacillaceae
14-Acidithiob	Acidithiobacillus ferrivorans SS3	Bacteria;Proteobacteria:Gammaproteobacteria;Acidithiobacillales;Acidithiobacillaceae
15-Thiomicros	Thiomicrospira crunogena XCL 2	Bacteria;Proteobacteria:Gammaproteobacteria;Thiotrichales;Piscirickettsiaceae	*
16-Thioalkali	Thioalkalimicrobium cyclicum ALM1	Bacteria;Proteobacteria:Gammaproteobacteria;Thiotrichales;Piscirickettsiaceae	*
17-Halothioba	Halothiobacillus neapolitanus c2	Bacteria;Proteobacteria:Gammaproteobacteria;Chromatiales;Halothiobacillaceae	*
18-Nitrosococ	Nitrosococcus halophilus Nc4	Bacteria;Proteobacteria:Gammaproteobacteria;Chromatiales;Chromatiaceae	*
19-Allochroma	Allochromatium vinosum DSM 180	Bacteria;Proteobacteria:Gammaproteobacteria;Chromatiales;Chromatiaceae	*
20-Alkalilimn	Alkalilimnicola ehrlichii MLHE 1	Bacteria;Proteobacteria:Gammaproteobacteria;Chromatiales;Ectothiorhodospiraceae	*
21-Thioalkali	Thioalkalivibrio K90mix	Bacteria;Proteobacteria:Gammaproteobacteria;Chromatiales;Ectothiorhodospiraceae	*
22-Coxiella_b	Coxiella burnetii Dugway 5J108 111	Bacteria;Proteobacteria:Gammaproteobacteria;Legionellales;Coxiellaceae	*
23-Legionella	Legionella pneumophila 2300 99 Alcoy	Bacteria;Proteobacteria:Gammaproteobacteria;Legionellales;Legionellaceae
24-Legionella	Legionella longbeachae NSW150	Bacteria;Proteobacteria:Gammaproteobacteria;Legionellales;Legionellaceae	*
25-Acinetobac	Acinetobacter baumannii AB0057	Bacteria;Proteobacteria:Gammaproteobacteria;Pseudomonadales;Moraxellaceae	*
26-Acinetobac	Acinetobacter ADP1	Bacteria;Proteobacteria:Gammaproteobacteria;Pseudomonadales;Moraxellaceae
27-Psychrobac	Psychrobacter cryohalolentis K5	Bacteria;Proteobacteria:Gammaproteobacteria;Pseudomonadales;Moraxellaceae	*
28-Psychrobac	Psychrobacter arcticus 273 4	Bacteria;Proteobacteria:Gammaproteobacteria;Pseudomonadales;Moraxellaceae
29-Psychrobac	Psychrobacter PRwf 1	Bacteria;Proteobacteria:Gammaproteobacteria;Pseudomonadales;Moraxellaceae
30-Moraxella_	Moraxella catarrhalis RH4	Bacteria;Proteobacteria:Gammaproteobacteria;Pseudomonadales;Moraxellaceae	*
31-Chromohalo	Chromohalobacter salexigens DSM 3043	Bacteria;Proteobacteria:Gammaproteobacteria;Oceanospirillales;Halomonadaceae	*
32-Marinobact	Marinobacter aquaeolei VT8	Bacteria;Proteobacteria:Gammaproteobacteria;Alteromonadales;Alteromonadaceae	*
33-Pseudomona	Pseudomonas aeruginosa LESB58	Bacteria;Proteobacteria:Gammaproteobacteria;Pseudomonadales;Pseudomonadaceae	*
34-Pseudomona	Pseudomonas syringae tomato DC3000	Bacteria;Proteobacteria:Gammaproteobacteria;Pseudomonadales;Pseudomonadaceae
35-Cellvibrio	Cellvibrio japonicus Ueda107	Bacteria;Proteobacteria:Gammaproteobacteria;Pseudomonadales;Pseudomonadaceae	*
36-Terediniba	Teredinibacter turnerae T7901	Bacteria;Proteobacteria:Gammaproteobacteria;Alteromonadales;Alteromonadalesgeneraincertaesedis	*
37-Saccharoph	Saccharophagus degradans 2 40	Bacteria;Proteobacteria:Gammaproteobacteria;Alteromonadales;Alteromonadaceae	*
38-Alcanivora	Alcanivorax borkumensis SK2	Bacteria;Proteobacteria:Gammaproteobacteria;Oceanospirillales;Alcanivoracaceae	*
39-Idiomarina	Idiomarina loihiensis L2TR	Bacteria;Proteobacteria:Gammaproteobacteria;Alteromonadales;Idiomarinaceae	*
40-Alteromona	Alteromonas SN2	Bacteria;Proteobacteria:Gammaproteobacteria;Alteromonadales;Alteromonadaceae
41-Glaciecola	Glaciecola 4H 3 7 YE 5	Bacteria;Proteobacteria:Gammaproteobacteria;Alteromonadales;Alteromonadaceae	*
42-Pseudoalte	Pseudoalteromonas haloplanktis TAC125	Bacteria;Proteobacteria:Gammaproteobacteria;Alteromonadales;Pseudoalteromonadaceae
43-Pseudoalte	Pseudoalteromonas SM9913	Bacteria;Proteobacteria:Gammaproteobacteria;Alteromonadales;Pseudoalteromonadaceae	*
44-Colwellia_	Colwellia psychrerythraea 34H	Bacteria;Proteobacteria:Gammaproteobacteria;Alteromonadales;Colwelliaceae	*
45-Vibrio_ang	Vibrio anguillarum 775	Bacteria;Proteobacteria:Gammaproteobacteria;Vibrionales;Vibrionaceae
46-Vibrio_Ex2	Vibrio Ex25	Bacteria;Proteobacteria:Gammaproteobacteria;Vibrionales;Vibrionaceae
47-Photobacte	Photobacterium profundum SS9	Bacteria;Proteobacteria:Gammaproteobacteria;Vibrionales;Vibrionaceae
48-Xenorhabdu	Xenorhabdus bovienii SS 2004	Bacteria;Proteobacteria:Gammaproteobacteria;Enterobacteriales;Enterobacteriaceae	*
49-Photorhabd	Photorhabdus luminescens laumondii TTO1	Bacteria;Proteobacteria:Gammaproteobacteria;Enterobacteriales;Enterobacteriaceae	*
50-Proteus_mi	Proteus mirabilis HI4320	Bacteria;Proteobacteria:Gammaproteobacteria;Enterobacteriales;Enterobacteriaceae
51-Klebsiella	Klebsiella pneumoniae NTUH K2044	Bacteria;Proteobacteria:Gammaproteobacteria;Enterobacteriales;Enterobacteriaceae
52-Klebsiella	Klebsiella pneumoniae MGH 78578	Bacteria;Proteobacteria:Gammaproteobacteria;Enterobacteriales;Enterobacteriaceae	*
53-Enterobact	Enterobacter aerogenes KCTC 2190	Bacteria;Proteobacteria:Gammaproteobacteria;Enterobacteriales;Enterobacteriaceae	*
54-Enterobact	Enterobacter 638	Bacteria;Proteobacteria:Gammaproteobacteria;Enterobacteriales;Enterobacteriaceae
55-Escherichi	Escherichia coli BW2952	Bacteria;Proteobacteria:Gammaproteobacteria;Enterobacteriales;Enterobacteriaceae
56-Escherichi	Escherichia coli ATCC 8739	Bacteria;Proteobacteria:Gammaproteobacteria;Enterobacteriales;Enterobacteriaceae
57-Escherichi	Escherichia coli 55989	Bacteria;Proteobacteria:Gammaproteobacteria;Enterobacteriales;Enterobacteriaceae
58-Shigella_f	Shigella flexneri 2a 2457T	Bacteria;Proteobacteria:Gammaproteobacteria;Enterobacteriales;Enterobacteriaceae
59-Shigella_d	Shigella dysenteriae Sd197	Bacteria;Proteobacteria:Gammaproteobacteria;Enterobacteriales;Enterobacteriaceae	*
60-Escherichi	Escherichia fergusonii ATCC 35469	Bacteria;Proteobacteria:Gammaproteobacteria;Enterobacteriales;Enterobacteriaceae
61-Citrobacte	Citrobacter rodentium ICC168	Bacteria;Proteobacteria:Gammaproteobacteria;Enterobacteriales;Enterobacteriaceae
62-Salmonella	Salmonella enterica serovar Agona SL483	Bacteria;Proteobacteria:Gammaproteobacteria;Enterobacteriales;Enterobacteriaceae	*
63-Salmonella	Salmonella bongori NCTC 12419	Bacteria;Proteobacteria:Gammaproteobacteria;Enterobacteriales;Enterobacteriaceae
64-Cronobacte	Cronobacter turicensis z3032	Bacteria;Proteobacteria:Gammaproteobacteria;Enterobacteriales;Enterobacteriaceae	*
65-Erwinia_ta	Erwinia tasmaniensis Et1 99	Bacteria;Proteobacteria:Gammaproteobacteria;Enterobacteriales;Enterobacteriaceae
66-Erwinia_am	Erwinia amylovora CFBP1430	Bacteria;Proteobacteria:Gammaproteobacteria;Enterobacteriales;Enterobacteriaceae
67-Erwinia_am	Erwinia amylovora ATCC 49946	Bacteria;Proteobacteria:Gammaproteobacteria;Enterobacteriales;Enterobacteriaceae
68-Erwinia_bi	Erwinia billingiae Eb661	Bacteria;Proteobacteria:Gammaproteobacteria;Enterobacteriales;Enterobacteriaceae
69-Pantoea_va	Pantoea vagans C9 1	Bacteria;Proteobacteria:Gammaproteobacteria;Enterobacteriales;Enterobacteriaceae	*
70-Pantoea_an	Pantoea ananatis LMG 20103	Bacteria;Proteobacteria:Gammaproteobacteria;Enterobacteriales;Enterobacteriaceae
71-Pantoea_At	Pantoea At 9b	Bacteria;Proteobacteria:Gammaproteobacteria;Enterobacteriales;Enterobacteriaceae
72-Yersinia_p	Yersinia pseudotuberculosis YPIII	Bacteria;Proteobacteria:Gammaproteobacteria;Enterobacteriales;Enterobacteriaceae
73-Yersinia_e	Yersinia enterocolitica 8081	Bacteria;Proteobacteria:Gammaproteobacteria;Enterobacteriales;Enterobacteriaceae	*
74-Rahnella_Y	Rahnella Y9602	Bacteria;Proteobacteria:Gammaproteobacteria;Enterobacteriales;Enterobacteriaceae	*
75-Serratia_A	Serratia AS9	Bacteria;Proteobacteria:Gammaproteobacteria;Enterobacteriales;Enterobacteriaceae
76-Serratia_A	Serratia AS12	Bacteria;Proteobacteria:Gammaproteobacteria;Enterobacteriales;Enterobacteriaceae	*
77-Serratia_p	Serratia proteamaculans 568	Bacteria;Proteobacteria:Gammaproteobacteria;Enterobacteriales;Enterobacteriaceae
78-Edwardsiel	Edwardsiella tarda EIB202	Bacteria;Proteobacteria:Gammaproteobacteria;Enterobacteriales;Enterobacteriaceae
79-Pectobacte	Pectobacterium atrosepticum SCRI1043	Bacteria;Proteobacteria:Gammaproteobacteria;Enterobacteriales;Enterobacteriaceae	*
80-Pectobacte	Pectobacterium carotovorum PC1	Bacteria;Proteobacteria:Gammaproteobacteria;Enterobacteriales;Enterobacteriaceae
81-Dickeya_ze	Dickeya zeae Ech1591	Bacteria;Proteobacteria:Gammaproteobacteria;Enterobacteriales;Enterobacteriaceae
82-Dickeya_da	Dickeya dadantii 3937	Bacteria;Proteobacteria:Gammaproteobacteria;Enterobacteriales;Enterobacteriaceae	*
83-Dickeya_da	Dickeya dadantii Ech703	Bacteria;Proteobacteria:Gammaproteobacteria;Enterobacteriales;Enterobacteriaceae
84-Sodalis_gl	Sodalis glossinidius morsitans	Bacteria;Proteobacteria:Gammaproteobacteria;Enterobacteriales;Enterobacteriaceae
85-Gallibacte	Gallibacterium anatis UMN179	Bacteria;Proteobacteria:Gammaproteobacteria;Pasteurellales;Pasteurellaceae	*
86-Mannheimia	Mannheimia succiniciproducens MBEL55E	Bacteria;Proteobacteria:Gammaproteobacteria;Pasteurellales;Pasteurellaceae	*
87-Actinobaci	Actinobacillus succinogenes 130Z	Bacteria;Proteobacteria:Gammaproteobacteria;Pasteurellales;Pasteurellaceae
88-Pasteurell	Pasteurella multocida Pm70	Bacteria;Proteobacteria:Gammaproteobacteria;Pasteurellales;Pasteurellaceae	*
89-Aggregatib	Aggregatibacter actinomycetemcomitans D11S 1	Bacteria;Proteobacteria:Gammaproteobacteria;Pasteurellales;Pasteurellaceae	*
90-Haemophilu	Haemophilus influenzae 86 028NP	Bacteria;Proteobacteria:Gammaproteobacteria;Pasteurellales;Pasteurellaceae	*
91-Haemophilu	Haemophilus somnus 2336	Bacteria;Proteobacteria:Gammaproteobacteria;Pasteurellales;Pasteurellaceae
92-Actinobaci	Actinobacillus pleuropneumoniae serovar 7 AP76	Bacteria;Proteobacteria:Gammaproteobacteria;Pasteurellales;Pasteurellaceae	*
93-Aeromonas_	Aeromonas veronii B565	Bacteria;Proteobacteria:Gammaproteobacteria;Aeromonadales;Aeromonadaceae
94-Aeromonas_	Aeromonas hydrophila ATCC 7966	Bacteria;Proteobacteria:Gammaproteobacteria;Aeromonadales;Aeromonadaceae	*
95-Aeromonas_	Aeromonas salmonicida A449	Bacteria;Proteobacteria:Gammaproteobacteria;Aeromonadales;Aeromonadaceae
96-Tolumonas_	Tolumonas auensis DSM 9187	Bacteria;Proteobacteria:Gammaproteobacteria;Aeromonadales;Aeromonadaceae	*
97-Ferrimonas	Ferrimonas balearica DSM 9799	Bacteria;Proteobacteria:Gammaproteobacteria;Alteromonadales;Ferrimonadaceae	*
98-Shewanella	Shewanella MR 4	Bacteria;Proteobacteria:Gammaproteobacteria;Alteromonadales;Shewanellaceae
99-Shewanella	Shewanella ANA 3	Bacteria;Proteobacteria:Gammaproteobacteria;Alteromonadales;Shewanellaceae	*
100-Psychromon	Psychromonas ingrahamii 37	Bacteria;Proteobacteria:Gammaproteobacteria;Alteromonadales;Psychromonadaceae	*
