# Supplementary material for: Concatenated alignments and the case of the disappearing tree
Source: BMC Evol Biol. 2014 Dec 30;14:266. doi: 10.1186/s12862-014-0266-0 (PMC4302582; doi:10.1186/s12862-014-0266-0)
Supplement: Additional file 5: — Taxa list for the fungi dataset. List of species and abbreviations used in analysis for Figure 2 b and downstream analysis. [file 12862_2014_266_MOESM5_ESM.xlsx]

## Sheet: Tabelle1
1-Schizosaccharomyces	Schizosaccharomyces pombe 972h	Ascomycota;Schizosaccharomycetales;Schizosaccharomycetaceae;
2-Yarrowia	Yarrowia lipolytica	Ascomycota;Saccharomycetales;Dipodascaceae;
3-Ashbya	Ashbya gossypii ATCC 10895	Ascomycota;Saccharomycetales;Saccharomycetaceae;
4-Kluyveromyces	Kluyveromyces lactis NRRL Y 1140	Ascomycota;Saccharomycetales;Saccharomycetaceae;
5-Lachancea	Lachancea thermotolerans	Ascomycota;Saccharomycetales;Saccharomycetaceae;
6-Tetrapisispora	Tetrapisispora phaffii CBS 4417	Ascomycota;Saccharomycetales;Saccharomycetaceae;
7-Vanderwaltozyma	Vanderwaltozyma polyspora DSM 70294	Ascomycota;Saccharomycetales;Saccharomycetaceae;
8-Saccharomyces	Saccharomyces cerevisiae S288c	Ascomycota;Saccharomycetales;Saccharomycetaceae;
9-Kazachstania	Kazachstania africana CBS 2517	Ascomycota;Saccharomycetales;Saccharomycetaceae;
10-Naumovozyma	Naumovozyma castellii CBS 4309	Ascomycota;Saccharomycetales;Saccharomycetaceae;
11-Torulaspora	Torulaspora delbrueckii	Ascomycota;Saccharomycetales;Saccharomycetaceae;
12-Zygosaccharomyces	Zygosaccharomyces rouxii	Ascomycota;Saccharomycetales;Saccharomycetaceae;
13-Komagataella	Komagataella pastoris GS115	Ascomycota;Saccharomycetales;Saccharomycetaceae;
14-Clavispora	Clavispora lusitaniae ATCC 42720	Ascomycota;Saccharomycetales;Metschnikowiaceae;
15-Scheffersomyces	Scheffersomyces stipitis CBS 6054	Ascomycota;Saccharomycetales;Debaryomycetaceae;
16-Lodderomyces	Lodderomyces elongisporus NRRL YB 4239	Ascomycota;Saccharomycetales;Debaryomycetaceae;
17-Candida	Candida dubliniensis CD36	Ascomycota;Saccharomycetales;
18-Candida	Candida albicans SC5314	Ascomycota;Saccharomycetales;
19-Meyerozyma	Meyerozyma guilliermondii ATCC 6260	Ascomycota;Saccharomycetales;Debaryomycetaceae;
20-Debaryomyces	Debaryomyces hansenii CBS767	Ascomycota;Saccharomycetales;Debaryomycetaceae;
21-Tuber	Tuber melanosporum Mel28	Ascomycota;Pezizales;Tuberaceae;
22-Phaeosphaeria	Phaeosphaeria nodorum SN15	Ascomycota;Pleosporales;Phaeosphaeriaceae;
23-Pyrenophora	Pyrenophora teres f teres 0 1	Ascomycota;Pleosporales;Pleosporaceae;
24-Leptosphaeria	Leptosphaeria maculans JN3	Ascomycota;Pleosporales;Leptosphaeriaceae;
25-Zymoseptoria	Zymoseptoria tritici IPO323	Ascomycota;Capnodiales;Mycosphaerellaceae;
26-Sclerotinia	Sclerotinia sclerotiorum 1980 UF 70	Ascomycota;Helotiales;Sclerotiniaceae;
27-Botryotinia	Botryotinia fuckeliana B05 10	Ascomycota;Helotiales;Sclerotiniaceae;
28-Nectria	Nectria haematococca mpVI 77 13 4	Ascomycota;Hypocreales;Nectriaceae;
29-Gibberella	Gibberella zeae PH 1	Ascomycota;Hypocreales;Nectriaceae;
30-Thielavia	Thielavia terrestris NRRL 8126	Ascomycota;Sordariales;Chaetomiaceae;
31-Chaetomium	Chaetomium globosum CBS 148 51	Ascomycota;Sordariales;Chaetomiaceae;
32-Myceliophthora	Myceliophthora thermophila ATCC 42464	Ascomycota;Sordariales;Chaetomiaceae;
33-Podospora	Podospora anserina S mat	Ascomycota;Sordariales;Lasiosphaeriaceae;
34-Sordaria	Sordaria macrospora k hell	Ascomycota;Sordariales;Sordariaceae;
35-Neurospora	Neurospora crassa OR74A	Ascomycota;Sordariales;Sordariaceae;
36-Magnaporthe	Magnaporthe oryzae 70 15	Ascomycota;Magnaporthales;Totiviridae;
37-Aspergillus	Aspergillus flavus NRRL3357	Ascomycota;Eurotiales;Trichocomaceae;
38-Aspergillus	Aspergillus clavatus NRRL 1	Ascomycota;Eurotiales;Trichocomaceae;
39-Neosartorya	Neosartorya fischeri NRRL 181	Ascomycota;Eurotiales;Trichocomaceae;
40-Penicillium	Penicillium chrysogenum Wisconsin 54 1255	Ascomycota;Eurotiales;Trichocomaceae;
41-Talaromyces	Talaromyces marneffei ATCC 18224	Ascomycota;Eurotiales;Trichocomaceae;
42-Ajellomyces	Ajellomyces dermatitidis SLH14081	Ascomycota;Onygenales;Ajellomycetaceae;
43-Paracoccidioides	Paracoccidioides sp lutzii Pb01	Ascomycota;Onygenales;
44-Trichophyton	Trichophyton rubrum CBS 118892	Ascomycota;Onygenales;Arthrodermataceae;
45-Arthroderma	Arthroderma gypseum CBS 118893	Ascomycota;Onygenales;Arthrodermataceae;
46-Uncinocarpus	Uncinocarpus reesii 1704	Ascomycota;Onygenales;Onygenaceae;
47-Coccidioides	Coccidioides posadasii C735 delta SOWgp	Ascomycota;Onygenales;
48-Cryptococcus	Cryptococcus neoformans var neoformans B 3501A	Basidiomycota;Tremellales;Tremellaceae;
49-Schizophyllum	Schizophyllum commune H4 8	Basidiomycota;Agaricales;Schizophyllaceae;
50-Coprinopsis	Coprinopsis cinerea okayama7 130	Basidiomycota;Agaricales;Psathyrellaceae;
