# Supplementary material for: Concatenated alignments and the case of the disappearing tree
Source: BMC Evol Biol. 2014 Dec 30;14:266. doi: 10.1186/s12862-014-0266-0 (PMC4302582; doi:10.1186/s12862-014-0266-0)
Supplement: Additional file 6: — Taxa list for the mixed eukaryotic dataset. List of species and abbreviations used in analysis for Figure 1 a and downstream analysis. [file 12862_2014_266_MOESM6_ESM.xlsx]

## Sheet: Tabelle1
1-Candida	Candida albicans SC5314	Ascomycota;Saccharomycetales;
2-Kluyveromyces	Kluyveromyces lactis NRRL Y 1140	Ascomycota;Saccharomycetales;Saccharomycetaceae;
3-Torulaspora	Torulaspora delbrueckii	Ascomycota;Saccharomycetales;Saccharomycetaceae;
4-Lachancea	Lachancea thermotolerans	Ascomycota;Saccharomycetales;Saccharomycetaceae;
5-Nectria	Nectria haematococca mpVI 77 13 4	Ascomycota;Hypocreales;Nectriaceae;
6-Magnaporthe	Magnaporthe oryzae 70 15	Ascomycota;Magnaporthales;Totiviridae;
7-Neurospora	Neurospora crassa OR74A	Ascomycota;Sordariales;Sordariaceae;
8-Sordaria	Sordaria macrospora k hell	Ascomycota;Sordariales;Sordariaceae;
9-Podospora	Podospora anserina S mat	Ascomycota;Sordariales;Lasiosphaeriaceae;
10-Phaeosphaeria	Phaeosphaeria nodorum SN15	Ascomycota;Pleosporales;Phaeosphaeriaceae;
11-Talaromyces	Talaromyces stipitatus ATCC 10500	Ascomycota;Eurotiales;Trichocomaceae;
12-Penicillium	Penicillium chrysogenum Wisconsin 54 1255	Ascomycota;Eurotiales;Trichocomaceae;
13-Aspergillus	Aspergillus clavatus NRRL 1	Ascomycota;Eurotiales;Trichocomaceae;
14-Ajellomyces	Ajellomyces dermatitidis SLH14081	Ascomycota;Onygenales;Ajellomycetaceae;
15-Trichophyton	Trichophyton rubrum CBS 118892	Ascomycota;Onygenales;Arthrodermataceae;
16-Arthroderma	Arthroderma gypseum CBS 118893	Ascomycota;Onygenales;Arthrodermataceae;
17-Coccidioides	Coccidioides posadasii C735 delta SOWgp	Ascomycota;Onygenales;
18-Caenorhabditis	Caenorhabditis elegans	Eukaryota;Nematoda;Chromadorea;Rhabditida;Rhabditidae;
19-Brugia	Brugia malayi	Eukaryota;Nematoda;Chromadorea;Spirurida;Onchocercidae;
20-Cricetulus	Cricetulus griseus	Eukaryota;Chordata;Mammalia;Rodentia;Cricetidae;
21-Mus	Mus musculus	Eukaryota;Chordata;Mammalia;Rodentia;Muridae;
22-Otolemur	Otolemur garnettii	Eukaryota;Chordata;Mammalia;Primates;Galagidae;
23-Homo	Homo sapiens	Eukaryota;Chordata;Mammalia;Primates;Hominidae;
24-Xenopus	Xenopus Silurana tropicalis	Eukaryota;Chordata;Amphibia;Anura;Pipidae;
25-Oreochromis	Oreochromis niloticus	Eukaryota;Chordata;Actinopterygii;Perciformes;Cichlidae;Oreochromini;
26-Oryzias	Oryzias latipes	Eukaryota;Chordata;Actinopterygii;Beloniformes;Adrianichthyidae;
27-Danio	Danio rerio	Eukaryota;Chordata;Actinopterygii;Cypriniformes;Cyprinidae;
28-Strongylocentrotus	Strongylocentrotus purpuratus	Eukaryota;Echinodermata;Echinoidea;Echinoida;Strongylocentrotidae;
29-Anopheles	Anopheles gambiae str PEST	Eukaryota;Arthropoda;Insecta;Diptera;Culicidae;
30-Ceratitis	Ceratitis capitata	Eukaryota;Arthropoda;Insecta;Diptera;Tephritidae;Ceratitidini;
31-Drosophila	Drosophila erecta	Eukaryota;Arthropoda;Insecta;Diptera;Drosophilidae;Drosophilini;
32-Pediculus	Pediculus humanus corporis	Eukaryota;Arthropoda;Insecta;Phthiraptera;Pediculidae;
33-Apis	Apis florea	Eukaryota;Arthropoda;Insecta;Hymenoptera;Apidae;Apini;
34-Bombus	Bombus terrestris	Eukaryota;Arthropoda;Insecta;Hymenoptera;Apidae;Bombini;
35-Nasonia	Nasonia vitripennis	Eukaryota;Arthropoda;Insecta;Hymenoptera;Pteromalidae;
36-Ostreococcus	Ostreococcus lucimarinus CCE9901	Eukaryota;Viridiplantae;Chlorophyta;
37-Selaginella	Selaginella moellendorffii	Eukaryota;Viridiplantae;Streptophyta
38-Physcomitrella	Physcomitrella patens subsp patens	Eukaryota;Viridiplantae;Streptophyta
39-Brachypodium	Brachypodium distachyon	Eukaryota;Viridiplantae;Streptophyta
40-Oryza	Oryza sativa Japonica Group	Eukaryota;Viridiplantae;Streptophyta
41-Zea	Zea mays	Eukaryota;Viridiplantae;Streptophyta
42-Solanum	Solanum lycopersicum	Eukaryota;Viridiplantae;Streptophyta
43-Vitis	Vitis vinifera	Eukaryota;Viridiplantae;Streptophyta
44-Arabidopsis	Arabidopsis thaliana	Eukaryota;Viridiplantae;Streptophyta
45-Populus	Populus trichocarpa	Eukaryota;Viridiplantae;Streptophyta
46-Ricinus	Ricinus communis	Eukaryota;Viridiplantae;Streptophyta
47-Cucumis	Cucumis sativus	Eukaryota;Viridiplantae;Streptophyta
48-Glycine	Glycine max	Eukaryota;Viridiplantae;Streptophyta
49-Medicago	Medicago truncatula	Eukaryota;Viridiplantae;Streptophyta
50-Fragaria	Fragaria vesca subsp vesca	Eukaryota;Viridiplantae;Streptophyta
